# Supplementary material for: Caries lesions diagnosis with deep convolutional neural network in intraoral QLF images by handheld device
Source: BMC Oral Health. 2024 Jun 29;24:754. doi: 10.1186/s12903-024-04517-x (PMC11218122; doi:10.1186/s12903-024-04517-x)
Supplement: Supplementary file 1 — Supplementary Material 1 [file 12903_2024_4517_MOESM1_ESM.txt]

# Hyperparameters ------------------------------------------------------------------------------------------------------
lr0: 0.01  # (float) initial learning rate (i.e. SGD=1E-2, Adam=1E-3)
lrf: 0.01  # (float) final learning rate (lr0 * lrf)
momentum: 0.937  # (float) SGD momentum/Adam beta1
weight_decay: 0.0005  # (float) optimizer weight decay 5e-4
warmup_epochs: 3.0  # (float) warmup epochs (fractions ok)
warmup_momentum: 0.8  # (float) warmup initial momentum
warmup_bias_lr: 0.1  # (float) warmup initial bias lr
box: 7.5  # (float) box loss gain
cls: 0.5  # (float) cls loss gain (scale with pixels)
dfl: 1.5  # (float) dfl loss gain
pose: 12.0  # (float) pose loss gain
kobj: 1.0  # (float) keypoint obj loss gain
label_smoothing: 0.0  # (float) label smoothing (fraction)
nbs: 64  # (int) nominal batch size
hsv_h: 0.015  # (float) image HSV-Hue augmentation (fraction)
hsv_s: 0.7  # (float) image HSV-Saturation augmentation (fraction)
hsv_v: 0.4  # (float) image HSV-Value augmentation (fraction)
degrees: 45  # (float) image rotation (+/- deg)
translate: 0.1  # (float) image translation (+/- fraction)
scale: 0.5  # (float) image scale (+/- gain)
shear: 0.2 # (float) image shear (+/- deg)
perspective: 0.001 # (float) image perspective (+/- fraction), range 0-0.001
flipud: 0.0  # (float) image flip up-down (probability)
fliplr: 0.5  # (float) image flip left-right (probability)
mosaic: 1.0  # (float) image mosaic (probability)
mixup: 0.5 # (float) image mixup (probability)
copy_paste: 0.0  # (float) segment copy-paste (probability)
